# Supplementary material for: A prospective, multicenter study of invasive fungal disease caused by molds in children and adults in Chile
Source: PLoS One. 2025 Sep 8;20(9):e0330426. doi: 10.1371/journal.pone.0330426 (PMC12416711; doi:10.1371/journal.pone.0330426)
Supplement: S1 File — (XLSX) [file pone.0330426.s001.xlsx]

## Sheet: database
Gender (0=female 1=male)	Age (years old)	Fungal order	Fungal section	Fungus specie	Diagnosis	coinfection (0=no 1=yes)	Fungus coinfection	Antifungigram	voriconazole (MIC ug/mL)	Itraconazole (MIC ug/mL)	Posaconazole (MIC ug/mL)	Caspofungin (MIC ug/mL)	Amphotericine (MIC ug/mL)	Immunosupresion (0=no 1=yes)	Immunocompromise etiology	trauma/surgery (0=no 1=yes)	trauma/surgery	Chronic disease	ICU at IFD diagnosis (0=no 1=yes)	Viral pneumonia (0=no 1=yes)	virus	Diagnosis at hospital admision	Hematologic malignancy (0=no 1=yes)	Hematologic diagnosis	Condition of Hematologic diasease	Comorbidity therapy	HSCT (0=no 1=yes)	Days between HSCT and IFD	GVHD (0=no 1=yes)	Mucositis 0=no; 1=si	Grade of mucositis	Neutropenia (0=no 1=yes)	Neutrophils (cells/mm3)	lymphocytes (cells/mm3)	Days of Neutrophils <500 before IFD diagnosis	Days of Neutrophils <100 before IFD diagnosis	Solid organ transplantation (SOT) (0=no 1=yes)	Type of SOT	HIV/AIDS (0=no 1=yes)	CD4 cell/mm3	CV	Diabetes (0=no 1=yes)	Cetoacidosis (0=no 1=yes)	Chronic renal failure (0=no 1=yes)	Dialyisis (0=no 1=yes)	Dialysis (Hemp/perit)	ICU hosipitalization before IFD diagnosis (0=no 1=yes)	Days in ICU before IFD diagnosis	ICU therapies
1	44.4438	hypocreales	Fusarium	F. solani complex	Fusariosis	0		1	4	>16	>8	>8	>8	1	0	0			1	0		Febrile neutropenia	1	1	2	0	1	180	0	1		1		100	> 30		0		0			0		0			1	14	0
0	58.4082	Eurotiales	Aspergillus	A. niger	Aspergilosis	0		1	0.5	0.5	0.12	0.06	2	1	6	0		4	1	0		Respiratory failure	0				0					0					0		0			0	0	0			1	6	0.2
1	61.8027	Eurotiales	Aspergillus	A. nidulans	Aspergilosis	0		1	0.25	0.25	0.25	>8	2	1	1	1	1	9	0	0		heart transplantation	0				0					0					1	0	0			0		1			0
1	20.1452	Eurotiales	Aspergillus	A. lentulus	Aspergilosis	0		1	4	2	0.5	>8	2	1	3	0			1	1	RSV/Influenza B	GHVD	1	8	2	0	1	405	1	0		0					0		0			0		0			0
0	85.526	Mucorales	Aspergillus/ Mucorales	Aspergillus/ Mucorales	Coinfección	1	R. oryzae/A. terreus	0						1	6	0		4.6	0			Sepsis	0									0					0		0			0		1	1		1		0,1,2,4,5
0	62.263	Mucorales	Mucorales	R. microsporus	Mucormicosis	0		0						1	6	0		6	1	0		Sepsis	0				0					0	11000	15400	0	0	0		0			0		1	0		1	18	0,1,5
0	76.0932				Aspergilosis									1	0	0		4	0	0		Febrile neutropenia	1	1	1	0	0			0		1	60	640	7	3	0		0			1	0	0			0
0	71.1534	Eurotiales	Aspergillus	A. terreus	Aspergilosis	0		1	0.12	0.12	0.12	>8	2	1	1	0		6	0	0		Lung nodule	0				0					0	4810	6400	0	0	1	2	0			0		1	0		0
0	13.8767	Microascales	Scedosporidium	Scedosporidium spp	miscelaneos	0		0						1	0	0			1	1	RSV	Febrile neutropenia	1	1	0	0	0			0		1	48	200	5	5	0		0			1	0	0			1	5	0,2,4,5
1	24.9534				Aspergilosis									1	0.2	0			1	0		Lymphoma	1	7	0	0	0					0	8230	8940	3	4			1	69	9,000,000			0			1	4	0,2,4,5
1	51	Eurotiales	Aspergillus	A. fumigatus	Aspergilosis	0								1	0	0			0	0		pancitopenia	1	2	1	0	0		0	0		1	40	830	30	30	0		0			0		0			0
0	3				no determinado									1	0	0			1	0		Febrile neutropenia	1	5	1	0.1	0			0		1	108	400	3	2	0		0			0		0			1	3	0,2,4
0	1				no determinado									1	0	0			0	0		Febrile neutropenia	1	1	1	0	0			1	2	1	0	540	8	8	0		0			0	0	0			0
1	11.7918	Eurotiales	Aspergillus/alternaria	A. fumigatus/ Alternaria	Coinfección	1	A. fumigatus/ Alternaria	1	0.25	0.12	0.06	>8	2	1	0.3	0			0	1	RSV	HSCT	1	0	0	0.4	1	24	1	1	3	0	2352	2800	0	0	0		0			0	0	0			0
1	14.6329	Eurotiales	Aspergillus	A. fumigatus	Aspergilosis	0		1	0.5	0.06	0.03	>8	2	1	0	1	1		0	0		Chemotherapy	1	0	2	0	0			1	1	1	30	130	13	13	0		0			0	0	0			1	5	2.4
1	51	hypocreales	Sarocladium	S. kiliense (S spp en maldi)	miscelaneos	0		0						0		0		3	0	0		Cystic fibrosis	0				0			0		0	6660	9860	0	0	0		0			0	0	0	0		0
1	67.5753	Mucorales	Mucorales	Lichteimia sp	Mucormicosis	0		0						1	0	0			0	0		Fever	1	1	2	0	0			0		0	950	1120		20	0		0			0	0	0			0
0	45.1699	Eurotiales	Aspergillus	A. fumigatus	Aspergilosis	0		1	0.12	0.5	0.25	>8	2	0		0			1	0		Sepsis	0				0					0					0		0			1	1				1	1	0.2
0	55.1644	Eurotiales	Aspergillus	A. fumigatus	Aspergilosis	0		1	0.25	0.5	0.25	>8	1	1	6	0		4	1	1	Influenza B	Respiratory failure	0				0					0	18050	20600			0		0			0		1	1	1	1	10	0,1,2,4,5
1	30.9918				no determinado									1	0	0			0	0		HSCT	1	6	1	0.5	1	2	0	0		1	0	0	4	4	0		0			0	0	0			0
0	56.137				no determinado									1	0	0			0	0		post Chemo Aplasia	1	1	3	0	0			0		1	10	30	8	8	0		0			0	0	0			0
0	13.0438	hypocreales	Fusarium	F. solani/C parapsilosis, K. ohmeri	Fusariosis	1	C parapsilosis, K. ohmeri	0						1	0.3	0			1	0		HSCT	1	5	1	5	1	20	0	1		1	0	0	10		0		0			0		0			1	10	0.2
1	65.9479				Aspergilosis									1	1	0			0	0		sepsis	0				0					0	11340	12630	0	0	1	2	0			1	0	1	0		0
1	17.0219	Eurotiales	Aspergillus	A. flavus oryzae	Aspergilosis	0		1	0.5	0.12	0.12	>8	4	1	0	0			0	0		Leukemia debut	1	1	1	0	0			0		1	0	730	11	9	0		0			0		0			1	10	0
0	10.5315	Eurotiales	Aspergillus	A. flavus oryzae	Aspergilosis	0		1	0.25	0.03	0.03	8	1	1	0	1	1		1	0		Diabetes and Chemo	1	0	0	2	0			0		1	200	220	12	17	0		0			1	0	0			1	10	2,4,5
0	12.3014	Eurotiales	Aspergillus/ Mucorales	Aspergillus/ Mucorales	Coinfección	1	Aspergillus/ Mucorales							0		0			0	0		Febrile neutropenia	1	7	0	0	0			1	2	0	1300	15524	2	8	0		0			0		0			0
1	62.0548	Eurotiales	Aspergillus	A. fumigatus	Aspergilosis	0		1	1	0.12	0.06	>8	2	1	1	0		4.5	0	0		Fever	0				0			0		0	5650	6850	0	0	1	2	0			0	0	1	1		1	6	0.2
1	53.8822	Eurotiales	Aspergillus	A. fumigatus	Aspergilosis	0		1	0.5	0.12	0.03	>8	2	0		0			1	1	SARS-CoV-2	Covid-19	0				0			0		0	9730	13280	0	0	0		0			1	0	1	0		1	15	0,2,4
1	40.8384				no determinado									1	0	0			0	0		Leukemia	1	0	2	0	0			0		1	20	140	16	20	0		0			1	0	0			0
0	71.5699				no determinado									1	0	0			0	0		pancitopenia	1	7	1	0	0			0		1	290	820	10	7	0		0			0		0			0
1	18.7644	Mucorales	Mucorales	Mucor sp	Mucormicosis	0		0						1	0.6	0			0	0		Febrile neutropenia	1	0	0	0	0			1	1	1	0	0	7	7	0		0			0	0	0			0
1	10.9014				Aspergilosis									1	0	0			0	0		Febrile neutropenia	1	1	2	0	0			1	0	1	90	180	12	12	0		0			0		0			0
1	22.3562	Microascales	Lomentospora	L. prolificans	miscelaneos	0		1	4	8	8	8	2	1	0.3	0			0	0		HSCT	1	0	4	5	1	9		0		1	10	10	14	15	0		0			0		0			0
1	6.5726				no determinado									1	3	0		9.1	0	0		Fever	0				1	105	0	1	2	0	4318	552	0	0	0		0			0		0			0
0	15.2082	Eurotiales	Aspergillus	A. spp	Aspergilosis	0								1	3	0			0	0		HSCT	0				1	39	0	1	2	0	1500	330	0	0	0		0			0		0			0
1	51.3507	Eurotiales	Aspergillus	A. fumigatus	Aspergilosis	0		1	0.25	0.25	0.06	>8	2	0		0	0		1	1	SARS-CoV-2	Covid-19	0				0					0	13190	16300	0	0	0		0			0	0	0			1	23	0.2
0	54.3041				no determinado									1	0	0			0	0		Leukemia	1	1	1	0	0			0		1	50	350	7	12	0		0			0		0			0
1	6.84384	hypocreales	Fusarium	F. solani	Fusariosis	0		0						1	0	0			0	0		Debut leucemia	1	0	1	0	0			0		1	0		6	8	0		0			0		0			1	2
1	14.0164	Eurotiales	Aspergillus	A. niger	Aspergilosis	0		0						1	0	0			1	0		Chemotherapy	1	0	0	0	0			0		1	0	380	12	12	0		0			0		0			1		0,1,2,4,5
0	56.3014	Eurotiales	Aspergillus	A. fumigatus	Aspergilosis	0		1	0.25	0.03	0.03	>8	2	0		0			1	1	SARS-CoV-2	Respiratory failure	0				0					0	7750	1640	0	0	0		0			0		0			1	28	0,2,4
1	75.9945	Eurotiales	Aspergillus	A. fumigatus	Aspergilosis	0		1	0.25	0.06	0.03	>8	2	0		0			1	1	SARS-CoV-2	Respiratory failure	0				0					0	7950	740			0		0			0		0			1	9	2.4
1	76.1616	Eurotiales	Aspergillus	A. terreus	Aspergilosis	0		p						0		0			1	1	SARS-CoV-2	Respiratory failure	0				0					0	7860	440			0		0			0		0			1	14	0,2,4
0	29.4658				Aspergilosis									0		0		6	1	1	SARS-CoV-2	Respiratory failure	0				0					0	8170	1040			0		0			1	1	1			1	23	0,1,2,4,5
1	48.3068				Aspergilosis									0		0			1	1	SARS-CoV-2	Respiratory failure	0				0					0	5670	1280			0		0			0		0			1	27	0,1,2,4
0	72.8027	Eurotiales	Aspergillus	A. niger	Aspergilosis	0								0		0			1	1	SARS-CoV-2	Respiratory failure	0				0					0	10300	870	0	0	0		0			0		0			1	15	0,1,4
1	61.4603	Eurotiales	Aspergillus/ Mucorales	Aspergillus/ Mucorales	Coinfección	1	A. tubigensis Rhizopus stolonifer							0		0			1	1	SARS-CoV-2	Respiratory failure	0				0					0	11250	11570	0	0	0		0			0		0			1	10	0.2
0	55.5233				Aspergilosis									0		0			0	1	SARS-CoV-2	Respiratory failure	0				0					0	5110	2670			0		0			0		0			1	10	0,2,4
1	55.0493	Mucorales	Mucorales	R. microsporus	Mucormicosis	0								0		0			1	1	SARS-CoV-2	Respiratory failure	0				0					0	6480	440	0	0	0		0			1	0	0			1	5	0,1,2,4
1	44.3534				Aspergilosis									0		0			1	1	SARS-CoV-2	Respiratory failure	0				0					0	15760	1470			0		0			0		0			1	16	0.2
0	71.3616	Eurotiales	Aspergillus	A. terreus/A.lentus/A. niger	Aspergilosis	1	A.lentus, A. niger							0		0		8	0	1	SARS-CoV-2	Respiratory failure	0				0					0	9280	1860	0	0	0		0			0		0			0
1	71.7315	Eurotiales	Aspergillus	A. niger	Aspergilosis	0								0		0		8	1	1	SARS-CoV-2	Respiratory failure	0				0					0	6510	8200	0	0	0		0			1	0	0			1	12	0,2,4
1	68.1562				Aspergilosis									0		0			1	1	SARS-CoV-2	Respiratory failure	0				0					0	10920	730			0		0			0		0			1	15	0,2,4
1	89.9534	Microascales	Scedosporidium	Scedosporidium spp	miscelaneos	0	Scedosporidium spp							0		0		8	0	1	SARS-CoV-2	alteration of consciousness	0				0					0	3750	4900	0	0	0		0			1	0	0			1	7	0.4
0	4.12329				Aspergilosis									1	3	0			0	1	Rhinovirus	IFD	0			5	1	692	1	0		0	4132	6260	0	0	0		0			0		0			0
1	41.4904				no determinado									1	0	0			0	0		Leukemia	1	1	1		0			0		1	10	640	7	5	0		0			0		0			0
0	64.7425	Mucorales	Mucorales	R. oryzae	Mucormicosis	0		0						1	6	0			0	0		diabetc ketoacidosis	0				0			0		0	13850	15360	0	0	0		0			1	1	0			0
0	88.8767	Mucorales	Mucorales	Mucor sp	Mucormicosis	0								1	6	0			0	0		orbital cellulitis	0				0			0		0	6380	7990	0	0	0		0			1	0	0			0
1	7.11507				no determinado									1	3	0			0	0		Abdominal pain	0			5	1	72	0	1	1	0	1246	3460	0	0	0		0			0		0			0
0	11.5479	Eurotiales	Aspergillus	A. flavus oryzae	Aspergilosis	0		1	1	0.5	0.5	>8	4	1	0	0			0	0		Febrile neutropenia	1	2.6	1		0					1	<100	200	>200	>200	0		0			0		0			0
1	20	Eurotiales	Aspergillus	A. spp	Aspergilosis	0								1	0	0			1			N/A	1	0
1	73				no determinado									1	0							N/A	1	6		0	0					1			35	7								1	0		0
0	55				Aspergilosis									1	0							N/A	1	0
0	2.35342	Eurotiales	Aspergillus/ Mucorales	A. flavus/Fusarium solani	Coinfección	1	A. flavus/Fusarium solani	1	0.25	0.25	0.25		2	1	3	1	1	10	1	0		HCST	0				1	13	0	0		1	0	0	10		0		0			0		0			1	10	2
1	79	Eurotiales	Aspergillus	A. spp	Aspergilosis	0		0						0		0		8	1	1	Influenza B	peumonia	0				0					0					0		0			1	0	1	0		1	15	2.4
0	17				no determinado									1	0	0			1	1	Influenza A	Chemotherapy	1	0.6	0	0	0			1		1			11		0		0			0		0			0
1	39				no determinado									1	0	0			0	0		Chemotherapy	1	0	2	0	0					1					0		0			0		0			0
1	18				no determinado									1	0	0			0	0		Febrile neutropenia	1	0	2	0	0					1					0		0			0		0			1	7
1	51				no determinado									1	0	0			0	0		pancitopenia	1	0	0	0	0			1		1					0	0				0		0			1	4	0
1	72	Eurotiales	Aspergillus	A. fumigatus	Aspergilosis	0		1	0.5	0.12	0.03	>8	2	0		0		8	1	1	Influenza B	Respiratory failure	0				0					0					0		0			1		0			1	4	0,2,4
1	61				no determinado									1	0	0			1	0		n/A	1	0	0	0	0			0		1			2		0		0			0		1	0		1		0
0	56	Eurotiales	Aspergillus	A. fumigatus	Aspergilosis	0		0						1	0	0			1	1	SARS-CoV-2	Covid-19	1	5.8		0				0		1					0		0			0		0			1	2	0.2
1	21.6219	Mucorales	Mucorales	R. oryzae	Mucormicosis	0		0						1	0	0			0	0		Leukemia	1	0	1	0	0			0		1	430	580	11	11	0		0			0		0			0
1	58.2575				Aspergilosis									0		0			1	1	SARS-CoV-2	Covid-19	0				0					0	14310	16940	0	0	0		0			1	0	0			1	32	0,2,4
0	56.6493				Aspergilosis									0		0			0	0		osteomyelitis	0				0					0	5710	9620	0	0	0		0			1	0	0			0
0	58.2384	Mucorales	Mucorales	R. sexualis	Mucormicosis	0		0						1	0	0			0	0		Leukemia	1	0	2	0	0			1	1	1	0	20	27	26	0		0			0		0			0
0	12.6411				Aspergilosis									1	0	0			0	0		Estudio lipotimia, QT, NFAR	1	0	1	0	0			1	0	1	15	60	30	30	0		0			0		0			0
1	8.41644	Mucorales	Mucorales	Mucor sp	Mucormicosis	0								1	0	0			0	0		Febrile neutropenia	1	6	1		0			0		1	0	2380	81	56	0		0			0		0			0
1	51.1616				no determinado									1	0	0		0	0	0		Chemotherapy	1	1	3	0	0					1	0	120	8	10	0		0			0		0			0
1	32.4356	Eurotiales	Aspergillus	A. nidulans	Aspergilosis	0		1	0.5	0.03	0.06	>8	2	1	2	0			0	0		Exams	0				0			0		0	5120	6130	0	0	0		1	5	316,000	0	0	0			0
1	55.3781				Aspergilosis									0		0			1	1	SARS-CoV-2	Covid-19	0				0			0		0	17400	20300	0	0	0		0			0	0	0			1	20	0.2
1	76.4	Eurotiales	Aspergillus	A. flavis	Aspergilosis	0		1	0.5	0.06	0.12	>8	2	0		0			1	1	SARS-CoV-2	Covid-19	0				0			0		0	9750	11360	0	0	0		0			0	0	0			1	18	0,2,4
1	51.5315	Mucorales	Mucorales	Mucor sp	Mucormicosis	0								1	6	0			0	0		Sinusitis	1	8	3		0			0		0	5410	7690	0	0	0		0			1	0	1	0		0
1	84.3479	Eurotiales	Aspergillus	A. fumigatus	Aspergilosis	0		1	0.25	0.06	0.03	>8	2	0		0		6.9	0	1	SARS-CoV-2	Covid-19	0				0					0	5870	6700	0	0	0		0			1		1			0
0	5.0274	hypocreales	Fusarium	F. fujikuroi complex (Fusarium oxysporum en maldi)	Fusariosis	0		1	2	>16	0.25	>8	2	1	0	0			0	0		Febrile neutropenia	1	0	1		0			1	1	1	100	520	6	4	0		0			0		0			0
1	72.8822				Aspergilosis									1	6	0		4	1	1	SARS-CoV-2	Covid-19	0				0					0	11770	14050	0	0	0		0			0		0			1	70	0,2,4
0	26.0082				Aspergilosis									0		0			1	1	SARS-CoV-2	Covid-19	0				0					0	5370	7600	0	0	0		0			1	0	0			1	33	0.2
1	66.5616				no determinado									1	0	0			0	0		Leukemia	1	0	1		0			0		0	1114	2300	5	10	0		0			0	0	0			0
1	64.726				Aspergilosis									0		0			1	1	SARS-CoV-2	Covid-19	0				0					0	9350	10190	0	0	0		0			1	0	0			1	27	0,2,4
0	13.1945	Eurotiales	Aspergillus	A. fumigatus	Aspergilosis	0								0		1	1		0	0		brain abscess	0				0					0	3376	6370	0	0	0		0			1	0	0			0
0	0.589041				no determinado									1	3.5	0		0	1	0		HCST	0			5	1	34	0	0		0	1749	2690	0	0	0		0			0		0			1	41	0
0	12.7397				Aspergilosis									1	0	0			1	0		Febrile neutropenia	1	0	0	0	0					0	6978	11060	0	0	0		0			0		0			1	7	0,2,4
0	65.3699				Aspergilosis									0		0			1	1	SARS-CoV-2	Covid-19	0				0			0		0	2820	4500	0	0	0		0			1	0	0			1	47	0.2
1	53.7863	Eurotiales	Aspergillus	A. fumigatus	Aspergilosis	0		1	0.5	0.12	0.06	0.06	4	1	1	0		6	0	0		sepsis	0				0			0		0	8060	12340	0	0	1	2	0			0		1	0		1		0,1,4
1	25.5096				Aspergilosis									1	3	0			1	1	SARS-CoV-2	Covid-19	1	0	3	5	1	1044	1	0		0	8290	9380	0	0	0		0			1	0	0			1	9	0,2,4
0	73.9753	Eurotiales	Aspergillus	A. fumigatus	Aspergilosis	0		1	0.5	0.12	0.03	>8	2	0		0			1	1	SARS-CoV-2	Covid-19	0				0			0		0	17370	20560	0	0	0		0			1	0	0			1	26	0,2,4
1	17.5589	Pleosporales	Pleosporales	A. alternata	Alternariosis	0		1	0.12	0.25	0.06	>8	4	1	0	0			0	0		pancitopenia	1	0	2	0	0			0		1	0	90	22	22	0		0			0		0			0
1	53.0192	hypocreales	Fusarium	Fusarium delphinoides/dimerum	Fusariosis	0		1	0.5	8	1		2	1	0							Chemotherapy	1	0	2	0	0			0		1			18	18	0		0			0		0			0
0	67.3205				no determinado									1	0				0			N/A	1	0	0	0	0					1			6	5	0		0			0		0			0
0	53.6137				Aspergilosis									0		0			1			pneumonia	0				0					0					0		0			0		0			1	13	0,2,4
1	59	Mucorales	Mucorales	Mucor sp	Mucormicosis	0								0								study	0				0					0					0		0			1		1			0
0					no determinado									1	0	0						lumbarpain	1	0	2	0	0			0		1			5	0	0		0			1	0	0			1		0, 2,4
1	67	Eurotiales	Aspergillus	A. fumigatus	Aspergilosis	0								0		0			1	1	SARS-CoV-2	Covid-19	0				0					0					0		0			1	0	0			0
1		Eurotiales	Aspergillus	A. fumigatus	Aspergilosis	0								0		0			1	1	SARS-CoV-2	Covid-19	0				0					0					0		0			1	0	0			1	2	0.2
0	16.7808	Eurotiales	Aspergillus	A. fumigatus	Aspergilosis	0		1	0.5	0.06	0.03	>8	2	1	3	0			0	0		lung nodules	0			4	1	378	0	0		1	26	40	4	4	0		0			0		0			0
1	64.5425	Eurotiales	Aspergillus	A. niger	Aspergilosis	0		1	0.5	0.5	0.12	>8	2	0		0			1	1	SARS-CoV-2	Covid-19	0				0					0	14120	15000	0	0	0		0			1	0	0			1	15	0,2,4
0	6.11233				Aspergilosis									1	3	0			0	0		HCST	0		0	5	1	82	1	0		0	5237	6820	0	0	0		0			0		0			0
0	60.8712	Mucorales	Mucorales	R. oryzae	Mucormicosis	0		1	>8	>16	>8	>8	4	0		0			0	0		Diabetes	0				0			0		0	11880	12760	0	0	0		0			1	1	0			0
0	16.2219				Aspergilosis									1	0	0			0	0		febrile neutropenia	1	1	2	0	0			1	2	1	0	480	10	10	0		0			0		0			0
1	12.4986				no determinado									1	0	0			1	0		Renal failure	1	1	0	0	0					1	0	300	7	7	0		0			0		0			1	5	0.1
0	79.3644	Eurotiales	Aspergillus	A.flavus/A. niger	Aspergilosis	1	A.flavus/A. niger	1	0.5	0.06	0.06	8	8	0		0		9	1	1	SARS-CoV-2	Covid-19	0				0			0		0	14000	15600			0		0			0		0			1	17	0,2,4
1	55.3014	Eurotiales	Aspergillus	A.flavus/A. niger	Aspergilosis	1	A.flavus/A. niger	1	0.5	0.06	0.06	8	1	0					1	1	SARS-CoV-2	Covid-19	0				0					0		23500			0		1			1		0			1		0,2,4
0	65.7233	Eurotiales	Aspergillus	A. fumigatus	Aspergilosis	0		1	0.25	0.12	0.03	8	2	1		0		9	1	1	SARS-CoV-2	Covid-19	0				0					0	7600	9200			0		0			1		0			1	13	0,2,4
1	41.8959	Eurotiales	Aspergillus	A. fumigatus	Aspergilosis	0		1	0.12	0.015	0.015	8	0.5	1	1	0		6	1	1	SARS-CoV-2	Covid-19	0				0					0	16700	18100			0		0			0		1			1	7	0,2,4
0	60.9781	Eurotiales	Aspergillus	A. fumigatus/A.flavus/A. niger	Aspergilosis	1	A. fumigatus/A.flavus/A. niger	1	1	0.25	0.12	8	2	0				6														0	13200	14500			0		0			1		1			1		0,2,4
0	64.8932	Eurotiales	Aspergillus	A. niger	Aspergilosis	0		1	0.5	0.12	0.06	8	2	1	1			6	1	1	SARS-CoV-2	Covid-19	0				0			0		0	4500	6300			0		0			1		1			1		0, 2,4
1	12.4575	Eurotiales	Aspergillus	A. niger	Aspergilosis	0		1	0.5	1	0.25	>8	2	1	0	0						Leukemia	1	1	1	0	0			1	0	1	0	100	23	28	0		0			0	0	0			0
1	1.2	Eurotiales	Aspergillus	A. spp	Aspergilosis	0								1	0	0				1	RSV	Leukemia	1	1	1	0	0					1	9		22	15	0		0			0		0			1	3
0	17.6411				Aspergilosis									1	0	0			1	0		sepsis	1	0	1	0	0					1		16700	0	0	0		0			0		0			1
0	53.3808				Aspergilosis									1	1	0		4	0	0		Renal transplantation	0				0			0		0	1180	1260	0	8	1	2	0			0		1	1	0	0
0	2.44658				Aspergilosis									1	0	0			0	1	RSV/parainfluenza3	Leukemia	1	1	1	0	0					1	72	1700	18		0		0			0		0			0
0	3.37534	Eurotiales	Aspergillus	A. fumigatus	Aspergilosis	0		1	0.25	0.5	0.03	>8	2	1	0	0			0	0		Febrile neutropenia	1	1	1	0	0			1		1	10	500	25	34	0		0			0		0			0
0	8.3589	Pleosporales	Pleosporales	Curvularia Lunata	miscelaneos	0		1	0.25	0.06	0.03	>8	4	1	0	0			0	0		fever	1	6	1		0			0		1	0	360			0		0			0		0			0
1	7.04658				Aspergilosis									1	0	0			1	0		Febrile neutropenia	1	6	1		0					1	0	200			0		0			0		0			1		0.2
1	13.2767				Aspergilosis									1	0				0	0		Febrile neutropenia	1	1	1	0	0			1		1	40	230	15	23	0		0			0		0			0
0	75.9205	Eurotiales	Aspergillus	A. fumigatus	Aspergilosis	0								0		0			1	1	SARS-CoV-2	Respiratory failure	0				0					0					0		0			0		0			1	8	0.2
1	74.8192	Eurotiales	Aspergillus	A. fumigatus	Aspergilosis	0								0		0			1	1	SARS-CoV-2	Respiratory failure	0				0					0					0		0			1	0	0			1	7	0.2
1	55.2055	Eurotiales	Aspergillus	A. fumigatus	Aspergilosis	0								0		0			1	1	SARS-CoV-2	Respiratory failure	0				0					0					0		0			0		0			1	2	0,2,4
0	76.5096	Eurotiales	Aspergillus	A. fumigatus	Aspergilosis	0								0		0			1	1	SARS-CoV-2	Respiratory failure	0				0					0					0		0			0		0			1	8	0,2,4
1	43.4192	Eurotiales	Aspergillus	A. fumigatus	Aspergilosis	0								0		0		8	1	1	SARS-CoV-2	Covid-19	0				0					0					0		0			0		0			1	8	0.2
0	61.7288				Aspergilosis									0		0			1	1	SARS-CoV-2	Covid-19	0				0					0					0		0			0		0			1	21	0,2,4
1	44.3836	Eurotiales	Aspergillus	A. flavus oryzae	Aspergilosis	0		1	0.5	0.06	0.06	>8	2	1	1	0			0	0		Sinusitis	0				0					0	6500	8670	0	0	1	2.3	0			1	0	1	1	0	1		0,2,4
0	47.4986	Eurotiales	Aspergillus	A. fumigatus	Aspergilosis	0								0		0			1	1	SARS-CoV-2	Covid-19	0				0			0		0					0		0			1	0	0			1	11	0,2,3,4
1	72.6	Eurotiales	Aspergillus	A. fumigatus	Aspergilosis	0								0		0			1	1	SARS-CoV-2	Covid-19	0				0			0		0					0		0			1	0	0			1	45	0,2,4
1	47.6767	Eurotiales	Aspergillus	A. terreus	Aspergilosis	0								0		0			1	1	SARS-CoV-2	Covid-19	0				0			0		0					0		0			0		0			1	10	0,2,4
1	57.2986				Aspergilosis									0		0		8	0	1	SARS-CoV-2	Covid-19	0				0			0		0					0		0			0		0			1		0.2
0	50.1068				Aspergilosis									0		1			0	1	SARS-CoV-2	Covid-19	0				0			0		0					0		0			1	0	0			1	12	0,2,4
0	55.1644				no determinado									0		0			1	1	SARS-CoV-2	Covid-19	0				0			0		0					0		0			1		0			1	12	0.2
1	63.8164	Eurotiales	Aspergillus	A. niger	Aspergilosis	0								0		0		6	1	1	SARS-CoV-2	Covid-19	0				0			0		0					0		0			1	0	1	0		1	2	0,1,2,4
1	54.7726				Aspergilosis									0		0			1	1	SARS-CoV-2	Covid-19	0				0			0		0					0		0			0		0			1	30	0,2,4
1	23.0274				no determinado									1	0	0			0	0		fever	1	0	1	0	0			0		0					0		0			0		0			0
1	48.6438	Eurotiales	Aspergillus	A. niger	Aspergilosis	0								1	0	0			0	0		Leukemia	1	1	0	0	0			0		0							0			0		0			1	9	0,2,4
0	67.1479	Eurotiales	Aspergillus	A. fumigatus	Aspergilosis	0								0		0		2.8	1	1	SARS-CoV-2	Covid-19	0				0			0		0					0		0			1	0	0			1	20	0,2,4
0	39.8219	Eurotiales	Aspergillus	A. fumigatus	Aspergilosis	0								0		0			0	1	SARS-CoV-2	Covid-19	0				0					0					0		0			1	0	0			0
1	61.7315	Eurotiales	Aspergillus	Aspergillus spp	Aspergilosis	0								0				8	1	1	SARS-CoV-2	Covid-19	0				0					0					0		0			0		0			1	14	0,1,2,4,5
1	71.9808	Mucorales	Mucorales	R. oryzae	Mucormicosis	0		0						1	0	0			0	0		Headache	1	7	4	0	0			0		0	2700	3000			0		0			0		0			0
0	62.811	Eurotiales	Aspergillus	A. fumigatus	Aspergilosis	0		p						1	0	0			1	0		sepsis	1	0	1		0			0		1	180	1100	7		0		0			1	0	0			0
1	44.4164	Eurotiales	Aspergillus	A. fumigatus	Aspergilosis	0		1	0.5	0.12	0.03	>8	2	1	5	0			1	0		Liver failure	0				0					0					0		0			0		0			1	11
1	65.3562	Eurotiales	Aspergillus	A. fumigatus	Aspergilosis	0								0		0			1	1	SARS-CoV-2	Respiratory failure	0				0					0					0		0			1	0	0			1	18	0.2
1	55.6192	Eurotiales	Aspergillus	A. fumigatus	Aspergilosis	0								1	0	0			0	0		n/a	1	5	1	0	0					0					0		0			1		0			0
1	60.2137	Eurotiales	Aspergillus	A. flavis	Aspergilosis	0		p						1	0	0			0	0		IFD	1	6	1	0	0			0		1	100	100			0		0			0		0			0
1	42.4384	Eurotiales	Aspergillus	A. fumigatus	Aspergilosis	0		p						1	1	0			0	0		sepsis	0				0					0					1	2	0			0		0			0
0	55.789	Eurotiales	Aspergillus	A. fumigatus	Aspergilosis	0		1	0.25	0.25	0.12	>8	2	1	6	0			0	0		study	0				0					0					0		0			0		0			0
0	70.3452	Eurotiales	Aspergillus	A. fumigatus	Aspergilosis	0			0.25	0.03	≤0.008	≤0.008	2	0		0		8	0	0		lung cavity	0				0					0					0		0			0		0			0
0	64.8603	Eurotiales	Aspergillus	A. Niger	Aspergilosis	0		p						0		0			1	1	SARS-CoV-2	Covid-19	0				0					0					0		0			0		0			1	5	0.2
1	43.7918	Mucorales	Mucorales	Mucor circinelloides	Mucormicosis	0		p						1	0	0			0	0		Chemotherapy	1	7	1	0	0					0					0		0			0		0			0
1	75.0986	Eurotiales	Aspergillus	A. fumigatus	Aspergilosis	0		p						0		0			0	1	SARS-CoV-2	Respiratory failure	0				0					0					0		0			0		0			0
0	60.5973	Eurotiales	Aspergillus	A. Niger	Aspergilosis	0		p						1	0	0			0	0		Chemotherapy	1	7	1	0	0					1	0	200	5		0		0			0		0			0
1	65.8247	Eurotiales	Aspergillus	A. fumigatus	Aspergilosis	0		p						0					1	1	SARS-CoV-2	Covid-19	0				0					0					0		0			0		0			1	2	0.2
0	54.9781	hypocreales	Fusarium	F. solani complex	Fusariosis	0		p						1	0	0			0	0		Sinusitis	1	1	2	0	1	720	0	0		1	0	0			0		0			0		0			0
1	39.3726	Eurotiales	Aspergillus	A. fumigatus	Aspergilosis	0		p						0		0			1	1	SARS-CoV-2	Covid-19	0				0					0					0		0			0		1	1	0	1	2	0.2
1	69.6603	hypocreales	Fusarium	F. solani complex	Fusariosis	0								1	3	0			0	0		HSCT	1	3	3	4	1	14	0	1	2	1	0	10		14	0		0			1		0			0
0	59.3863	Eurotiales	Aspergillus	A. fumigatus	Aspergilosis	0								1	0	0						n/a	1	1	4	5	1	60	1	0		0					0		0			0		0			0
1	72.3014	Eurotiales	Aspergillus	A. fumigatus	Aspergilosis	0		p						1	0	0		8	0	0		pneumonia	1	0	0	0	0					0					0		0			0		0			0
1	46.2082	Eurotiales	Aspergillus	A. terreus	Aspergilosis	0		p						1	2	0			1	0		sepsis	0				0					0					0		1	9.4		0		0			1	30	0.2
1	78.8466	Eurotiales	Aspergillus	A. terreus/A. niger	Aspergilosis	1	A. terreus/A. niger	p						0		0			1	1	SARS-CoV-2	Respiratory failure	0				0					0					0		0			0		1			1	2	0.2
0	31.3918	Eurotiales	Aspergillus	A. fumigatus	Aspergilosis	0								1	3	0			0	0		Respiratory failure	0				0					0					0		1	3	435	0		0			0
0	39.2795	Eurotiales	Paecilomyces	Paecilomyces sp	miscelaneos	0		0						0		0		6	0	0		peritonitis	0				0					0					0		0			0		1	1	1	0
1	61.8959	Eurotiales	Aspergillus	A. flavis	Aspergilosis	0								1	0	0			1	0		Febrile neutropenia	1	7	1	0.2	0					1	0	0			0		0			1		1	1	0	1	2	0.2
1	37.6192	Pleosporales	Pleosporales	Ulocladium	miscelaneos	0		0						1	0	0			1	0		Respiratory failure	1	7	1	0	0					1	100	100	12	12	0		0			0		0			1	28	0.2
1	62.9808	Mucorales	Mucorales	R. spp	Mucormicosis	0								0		0			0	0		orbital cellulitis	0				0					0					0		0			1	0	0			0
0	41.7014	Mucorales	Mucorales	R. oryzae	Mucormicosis	0								1	0	0			1	1	SARS-CoV-2	Leukemia debut	1	0	1	0	0					1	100	100	9	9	0		0			0		0			1	23	0
0	8.44658	Pleosporales	Pleosporales	Alternaria sp	Alternariosis	0		0						1	0	0			0	0		febrile neutropenia	1	0	2	0	0					1		200	24	24	0		0			0		0			1	2
0	13.8904	Eurotiales	Aspergillus	A. terreus	Aspergilosis	0		1	0.5	0.5	0.25		2	1	0	0			0	0		Leukemia	1	0	2	0	1	1095
1	3.13973	Eurotiales	Aspergillus	A. nidulans	Aspergilosis	0		0						1	3	0			1	1	SARS-CoV-2	HSCT	0				1	25	0	0		0	810	900	0	0	0		0			0		0			1	6	0.2
1	4.13151	Eurotiales	Aspergillus	A. fumigatus	Aspergilosis	0								1	3	0			0	0		neutropenia	1	5		3	1	44	0			1	0		44	44	0		0			0		0			0
1	0.750685				no determinado									1	3.6	0			0	1	Rhinovirus	HSCT	0				1	15	0	0		1	0	100	15	15	0		0			0		0			0
															0:hematologic condition			0: premature newborn						0: Linfactic leukemia	0: Remision	0: Chemoterapy					0:I							0: Heart								0: hemodialysis			0: CVC
															1:Solid organ tranplantataion			1: Premature <1000 gr						1:Myelod Leukemia	1: Active diasease	1: Radioterapy					1:II							1: Lung								1: Peritoneo			1= dialysis
															2:HIV/AIDS			2: Liver disease						2: Aplastic anemia	2: Relapse	2: Surgery					2:III							2: kidney											2: Mechanical ventilation
															3: HSCT			3: Cystic fibrosis						3: Mielodisplastic syndrome	3: Complete remsion	3: Autologous HSCT					3:IV							3: Pancreas											3: ECMO
															4: Severe combined Immunodeficiency			4: Rheumatologic disease						4: Myeloma		4: haploidentical HSCT												4: Intestine											4: vasoactive drugs
															5: Other congenit immunodeficiency			5: Short intestin						5: Solid orgna cancer		5: alogenic HSCT												5: Other											5: Parenteral nutrition
															6: Other			6: Chronic kidney disease						6: aplasia																									6: Aortic contrapulsation ballon
																		7: Chronic granulomatous disease						7:Lymphoma
																		8: Respiratory chronic disease						8:Other
																		9: Congenital cardiopaty/cardiac insufficiency
																		10: Other
[truncated: 117 more columns]
